# Supplementary material for: Whole cell reconstructions of Leishmania mexicana through the cell cycle
Source: PLoS Pathog. 2024 Feb 28;20(2):e1012054. doi: 10.1371/journal.ppat.1012054 (PMC10927142; doi:10.1371/journal.ppat.1012054)
Supplement: S1 Table — (XLSX) [file ppat.1012054.s006.xlsx]

## Sheet: Sheet1
	Supplementary Table 1 - culture derived promastigote cells source data
		Stage 1	Stage 2	Stage 3	Stage 4	Stage 5	Stage 6	Stage 7
	Cell body volume (nm3) (See Figure 1G)	33.61	36.53	34.39	75.65	66.97	56.9999	56.8461
		36.8	59.34	54.2	70.3	82.73	62.582	77.5187
		30.87	55.13	73.96	72.1	72.93	71.2494	68.2573
		45.35	48.8	38.21	53.96	72.93	69.2543	82.1184
		30.82	38.85		59.97	58.76	69.1612
		40.89	51.58		39.86	77.56	81.231
			38.87
			43.97
			48.67
	Cell body surface area (nm2) (See Figure 1H)	90.36	91.56	147.1	109.1	137.8	145.288	127.837
		84.36	135.9	142.3	148.4	155.7	143.661	165.878
		77.69	135.9	155.7	139.3	135.9	127.123	193.459
		104.8	114.1	97.87	124.9	135.9	168.908	176.721
		72.71	105.4		128.4	136.5	78.054
		145.5	125		112.8	157.2	171.132
			109.4
			110.9
			115.2
		Stage 1	Stage 2	Stage 3	Stage 4	Stage 5	Stage 6	Stage 7 - Daughter cell with OF	Stage 7 - Daughter cell with NF
	Cell body length (µm) (See Figure 1F)	8.37	12.3	13.48	8.112	7.32	8.03	7.55	7.41
		8.11	13.18	13.03	16.9	8.83	7.99	7.08	7.69
		9.63	11.38	12.69	7.7	6.96	7.48	9.13	9.15
		10.28	13.71	13.5	7.322	7.22	8.92	8.07	7.7
		7.15	12.5		9.4	8.17	6.64
		11.12	12.48		7.8	9.08	9.41
			14.55
			12.77
			12.12
		Stage 1	Stage 2	Stage 3	Stage 4	Stage 5	Stage 6	Stage 7
	Old flagellum (OF) length (µm) (See Figure 1I)	10.4	15	13.6	10.1	14.3	29	14.43
		11	16.7	9	10.3	22.1	13.4	15.85
		11.4	14.6	17.2	21.5	18.1	20.9	14.09
		18	15	11.2	12.5	13.8	15.24	17.3
		10	13.3		11.8	19.2	20.18
		13.8	15.3		15.6	22.5	4
			22.3
			14
			15.3
	New flagellum (NF) length (µm) (See Figure 1J)		0.597	5.1	4.8	4	8.34	10.2
			0.335	6.2	3.7	8.3	7	10.59
			1.9	3.63	5.5	6.5	9.98	10.06
			0.702	3.9	9.9	6.8	10.3	8.5
			0.281		8.2	8.2	6.58
			0.205		8.4	7.38	10.8
			1.529
			1.3
			0.832
		Stage 1	Stage 2	Stage 3	Stage 4	Stage 5	Stage 6 - Daughter cell with OF	Stage 6 - Daughter cell with NF	Stage 7 - Daughter cell with OF	Stage 7 - Daughter cell with NF
	Nucleus volume (nm3) (See Figure 4B)	2.32	2.68	3.54	5.07	5.92	2.24	2.36	2.43	2.37
		2.19	3.73	7.09	3.63	6.14	2.03	1.92	2.23	2.31
		3.04	4.38	6.13	5.92	5.99	2.61	2.39	2.12	2.5
		3.13	4.28	4.54	3.86	6.71	1.17	0.903	2.84	2.88
		2.44	3.03		4.78	4.86	2.42	2.27
		3.36	4.82		3.09	6.09	2.19	2.43
			3.66
			4.55
			4.34
	Nucleus surface area (nm2) (See Figure 4C)	10.06	10.39	13.15	16.76	22.95	9.28	9.75	9.88	9.72
		9.58	12.85	20.95	15.64	26.26	9.38	9.36	9.77	10.02
		11.15	14.4	19.5	23.42	25.04	10.75	10.11	9.14	10.38
		11.59	14.06	13.31	18.27	23.71	6.34	4.87	12.16	11.94
		9.93	11.45		18.01	21.33	10.29	9.75
		12.29	15.6		15.76	21.53	9.58	10.65
			12.97
			14.85
			14.17
		Stage 1	Stage 2	Stage 3	Stage 4	Stage 5	Stage 6 - Daughter cell with OF	Stage 6 - Daughter cell with NF	Stage 7 - Daughter cell with OF	Stage 7 - Daughter cell with NF
	Number of nuclear pores (NP) (See Figure 4G)	27	36	44	59	35	19	27	24	25
		30	42	67	38	41	39	30	34	39
		27	45	31	42	28	26	29	38	33
		25	40	39	49	66	24	22	42	48
		32	36		47	48	40	24
		22	41		39	31	22	19
			42
			41
			40
		Stage 1	Stage 2	Stage 3	Stage 4	Stage 5 - Daughter cell with OF	Stage 5 - Daughter cell with NF	Stage 6 - Daughter cell with OF	Stage 6 - Daughter cell with NF	Stage 7 - Daughter cell with OF	Stage 7 - Daughter cell with NF
	Kinetoplast membrane volume (µm3) (See Figure 4A)	0.15	0.23	0.28	0.22	0.15	0.19	0.19	0.12	0.15	0.12
		0.11	0.29	0.4	0.43	0.2	0.16	0.15	0.2	0.15	0.11
		0.14	0.28	0.28	0.43	0.22	0.24	0.15	0.11	0.11	0.11
		0.23	0.24	0.25	0.36	0.2	0.13	0.12	0.11	0.14	0.13
		0.15	0.21		0.21	0.18	0.13	0.11	0.1
		0.18	0.16		0.22	0.14	0.12
			0.22
			0.4
			0.26
		Stage 1	Stage 2	Stage 3	Stage 4	Stage 5	Stage 6	Stage 6 - Daughter cell with OF	Stage 6 - Daughter cell with NF	Stage 7 - Daughter cell with OF	Stage 7 - Daughter cell with NF
	Mitochondrion volume (µm3) (See Figure 4P)	2.33	3.01	3.15	4.48	3.67	3.98	1.47	1.69	2.83	2.1
		2.38	4.14	4.61	3.45	4.99	4.72	2.85	1.92	2.39	2.39
		1.92	3.34	4.75	5.01	4.18	5.37	1.94	1.98	2.54	2.4
		3.1	3.23	2.92	4.13	4.89				2.58	3
		1.78	2.48		3.58	3.99
		2.62	2.63		3.41	5.46
			2.74
			3.02
			3.45
	Mitochondrion surface area (µm2) (See Figure 4Q)	27.42	43.95	44.06	49.75	61.29	47.3	26.6	30.14	36.09	33.11
		25.7	60.95	77.56	57.63	71.71	70.9	30.82	11.13	26.44	25.93
		34.5	52.07	76.04	74	65.16	57.8	12.2	17.1	28.25	27.49
		49.2	46.84	40.61	57.32	83.21				31.99	35.95
		32.65	39.09		44.92	69.84
		45.21	51.76		32.14	74.34
			47.66
			38.85
			47.51
		Stage 1	Stage 2	Stage 3	Stage 4	Stage 5	Stage 6 - Daughter cell with OF	Stage 6 - Daughter cell with NF	Stage 7 - Daughter cell with OF	Stage 7 - Daughter cell with NF
	Number of lipid bodies per cell (See Figure 3G)	3	4	10	12	12	7	3	2	3
		13	5	6	18	5	4	1	6	8
		5	5	9	7	10	2	5	5	5
		5	6	13	7	6	5	6	4	13
		4	1		9	12	6	5
		4	12		11	3	7	5
			5
			7
			5
	Total volume of lipid bodies per cell (See Figure 3J)	0.16	0.23	0.5	0.4	0.49	0.52	0.22	0.07	0.15
		0.41	0.38	0.5	0.87	0.46	0.42	0.13	0.14	0.3
		0.36	0.16	0.43	0.66	0.41	0.16	0.25	0.27	0.3
		0.35	0.21	0.59	0.18	0.24	0.14	0.3	0.23	0.64
		0.03	0		0.43	0.8	0.02	0.01
		0.48	0.16		0.58	0.22	0.62	0.21
			0.31
			0.26
			0.22
		Stage 1	Stage 2	Stage 3	Stage 4	Stage 5	Stage 6 - Daughter cell with OF	Stage 6 - Daughter cell with NF	Stage 7 - Daughter cell with OF	Stage 7 - Daughter cell with NF
	Number of acidocalcisomes per cell (See Figure 3I)	36	41	58	119	75	21	24	37	32
		20	59	81	79	97	31	24	29	28
		53	61	48	72	47	35	32	54	35
		63	44	61	110	60	53	38	54	40
		65	52		75	80	53	37
		41	64		78	69	54	42
			71
			65
			41
	Total volume of acidocalcisomes per cell (See Figure 3L)	2.26	2.14	1.48	3.96	3.51	3.86	4.41	1.79	2.06
		3.06	3.19	4.95	2.55	6.79	4.77	3.69	4.2	5.26
		1.62	2.46	5.66	5.22	6.09	1.21	1.77	3.17	3.37
		2.54	3.21	1.19	2.02	3.86	1.52	2.74	3.88	4.56
		1.55	2.34		5.94	2.15	1.5	1.52
		4.57	1.64		1.71	3.89	2.99	2.74
			1.05
			1.8
			3.26
		Stage 1	Stage 2	Stage 3	Stage 4	Stage 5	Stage 6 - Daughter cell with OF	Stage 6 - Daughter cell with NF	Stage 7 - Daughter cell with OF	Stage 7 - Daughter cell with NF
	Number of glycosomes per cell (See Figure 3H)	40	33	20	60	55	34	26	24	21
		40	71	78	76	81	42	29	28	35
		24	42	71	71	65	31	33	38	31
		45	45	29	58	62	48	30	36	37
		28	44		62	72	29	26
		45	57		50	67	56	38
			50
			31
			41
	Total volume of glycosomes per cell (See Figure 3K)	0.32	0.32	0.3	0.59	0.38	0.3	0.23	0.25	0.22
		0.34	0.49	0.66	0.36	0.49	0.31	0.25	0.33	0.34
		0.2	0.28	0.51	0.56	0.38	0.15	0.21	0.3	0.27
		0.37	0.28	0.36	0.56	0.53	0.42	0.35	0.26	0.31
		0.22	0.26		0.42	0.46	0.01	0.02
		0.29	0.22		0.36	0.36	0.32	0.27
			0.17
			0.27
			0.25
	Sand fly derived promastigote cells source data
		Cell 1	Cell 2	Cell 3	Cell 4	Cell 5	Cell 6	Cell 7	Cell 8	Cell 9	Cell 10
	Flagellum length (µm) (See Figure 6D)	12.9	12.32	15	12.5	8.5	11.26	9.8	21	5.4	5
	Cell body length (µm) (See Figure 6D)	8	6	12.3	11.9	9.6	7.7	13.2	12.6	5.6	6.8
	Cell body volume (µm) (See Figure 6E)	9.03	9.09	9.43	8.78	8.76	5.92	7.99	13.48	11.64	19.54
	Cell body surface area (SA) (µm2) (See Figure 6F)	39.76	34.39	39.8	43.97	43.13	27.3	40.91	58.26	36.21	59.2
	Nucleus volume (µm3) (See Figure 6G)	1.09	1.11	0.94	0.99	1.01	0.89	0.93	1.23	1.11	1.61
		Cell 1	Cell 2	Cell 3	Cell 4	Cell 5	Cell 6	Cell 7	Cell 8	Cell 9	Cell 10
	Number of acidocalcisomes (See Figure 6J)	54	37	30	26	23	26	20	41	26	69
	Acidocalcisomes total volume (µm3) (See Figure 6K)	0.06	0.13	0.08	0.2	0.1	0.05	0.02	0.07	0.06	0.23
	Number of lipid bodies (See Figure 6M)	6	12	15	18	19	9	24	15	14	21
	Lipid bodies total volume (µm3) (See Figure 6N)	0.04	0.67	0.73	0.38	0.4	0.27	0.21	1.08	0.63	1.55
